# Supplementary material for: Employment among Childhood Cancer Survivors: A Systematic Review and Meta-Analysis
Source: Cancers (Basel). 2022 Sep 22;14(19):4586. doi: 10.3390/cancers14194586 (PMC9559689; doi:10.3390/cancers14194586)
Supplement: Supplementary file 1 [file cancers-14-04586-s001.zip]

Archive with 1 entries (1 files):
- cancers-1850829-supplementary.pdf
